# Supplementary material for: Hepatocellular Metabolic Profile: Understanding Post-Thawing Metabolic Shift in Primary Hepatocytes In Vitro
Source: Cells. 2025 May 29;14(11):803. doi: 10.3390/cells14110803 (PMC12154394; doi:10.3390/cells14110803)
Supplement: Supplementary file 1 [file cells-14-00803-s001.zip › Table S1.csv]

Table S1: Table reporting metadata for all features assigned a molecular formula and determined by TITAN to be changing over time in unexposed samples.
	Feature identifier	RT [min]	Tentative Name	Formula	m/z	Ion mode	Change point [min]	Direction
1	1	0.736	NA	C H3 N2 O P3	152.953	Positive	120	+
2	2	0.75	NA	C8 H4 Cl3 O8 P S	394.83631	Negative	300	+
3	3	0.753	NA	C2 H3 Br N4 O2 S2	256.88128	Negative	120	+
4	4	0.754	NA	C10 H Br Cl2 N4	324.8688	Negative	120	+
5	5	0.755	NA	C16 H6 Cl3 O4 P3 S	490.81885	Negative	300	+
6	6	0.756	NA	C7 H2 Cl2 O7	266.91007	Negative	120	+
7	7	0.756	NA	C10 H Br N6 O7 P2 S	488.82204	Negative	300	+
8	8	0.758	NA	C4 H2 O10 P2	270.90582	Negative	120	+
9	9	0.761	NA	C4 H5 Cl N4 O6 S3	334.89758	Negative	120	+
10	10	0.762	NA	C5 H3 N4 O6 P3 S	338.89296	Negative	120	+
11	11	0.762	NA	C11 H7 Cl3 O14 P2	528.83099	Negative	360	+
12	12	0.764	NA	C5 H2 N2 O16 P2	406.88037	Negative	120	+
13	13	0.764	NA	C10 H5 O16 P S2	474.86783	Negative	240	+
14	14	0.765	NA	C6 H7 Cl N6 O3 P2 S3	402.88478	Negative	120	+
15	15	0.765	NA	C10 H15 Cl2 N2 O3 P S5	470.87227	Negative	120	+
16	16	0.767	NA	C9 H11 Cl2 N8 O3 P S5	538.85997	Negative	240	+
17	17	0.769	NA	C4 H4 Cl2 N2 P2 S	244.90107	Positive	120	+
18	18	0.769	NA	C12 H8 Cl2 N6 O11 P2 S2	606.84745	Negative	120	+
19	19	0.769	NA	C7 H3 N8 O18 P3 S	610.84285	Negative	300	+
20	20	0.77	NA	C7 H3 Cl3 N2 O8 S	380.87601	Positive	120	+
21	21	0.771	NA	C8 H3 Cl2 O5 P S	312.88857	Positive	120	+
22	22	0.771	NA	C8 H3 O10 P3 S	384.87157	Positive	240	+
23	23	0.773	NA	C2 H N2 O17 P	356.90947	Positive	720	-
24	24	0.773	NA	C4 H2 N2 O7 P2 S2	316.88431	Positive	120	+
25	25	0.774	NA	C4 H4 Cl3 O8 P S	380.87601	Positive	120	+
26	26	0.775	NA	C6 H13 Cl2 N4 O P3 S4	448.86331	Positive	120	+
27	27	0.776	NA	C6 H3 N2 O14 P3 S	452.85883	Positive	120	+
28	28	0.777	NA	C12 H9 Cl2 N4 O3 P3 S3	516.85064	Positive	120	+
29	29	0.779	NA	C3 H4 Br N7 O15 P2	519.84931	Positive	360	+
30	30	0.78	NA	C6 H5 Cl3 N6 O16 P2	584.83794	Positive	120	+
31	31	0.783	NA	C14 H17 Cl3 N2 O7 P2 S5	652.82526	Positive	240	+
32	32	0.824	NA	C H2 Cl4 O P2 S3	328.75627	Positive	360	-
33	33	0.829	NA	C8 H20 N2 O	161.16486	Positive	120	+
34	34	0.831	1-(hexadec-1-enyl)-2-hexadecanoyl-sn-glycero-3-phosphoethanolamine	C37 H74 N O7 P	674.51132	Negative	120	-
35	35	0.832	Ceramide (d18:1/20:0)	C38 H75 N O3	592.56611	Negative	360	-
36	36	0.832	(2S,3R)-3-Hydroxy-2-[(1-hydroxydodecyl)amino]octadecyl 2-(trimethylammonio)ethyl phosphate	C35 H75 N2 O6 P	649.52623	Negative	360	-
37	37	0.833	NA	C2 H6 Br2 Cl O P3 S4	458.65078	Negative	300	-
38	38	0.833	NA	C2 H3 Br3 Cl4 N5 P3 S	597.55758	Negative	360	-
39	39	0.834	16-Hydroxyurs-20-en-3-yl laurate	C42 H72 O3	623.54232	Negative	360	-
40	40	0.834	NA	C H Br Cl2 O2 S	224.81922	Negative	120	-
41	41	0.84	NA	C2 H5 Cl N4 S2	182.95781	Negative	300	-
42	42	0.961	BLAH	H2 O6 S4	224.86613	Negative	240	+
43	43	1.137	NA	C5 H10 N2 O4 S	193.02883	Negative	300	+
44	44	1.158	Glycerone sulfate	C3 H6 O6 S	168.98121	Negative	120	+
45	45	1.169	(2S)-3-Methyl-2-({[(3S,4S,5R)-2,3,4-trihydroxy-5-(hydroxymethyl)tetrahydro-2-furanyl]methyl}amino)butanoic acid (non-preferred name)	C11 H21 N O7	278.1245	Negative	120	+
46	46	1.17	NA	C8 H2 Cl N O3	193.96595	Negative	120	+
47	47	1.175	3-Sulfino-L-alanine	C3 H7 N O4 S	152.00228	Negative	120	+
48	48	1.176	NA	C H2 Cl N7 O2 S	209.96089	Negative	120	+
49	49	1.176	NA	C H3 Cl2 N4 O3 P3	280.87321	Negative	120	+
50	50	1.176	NA	C3 H2 Cl3 N3 O4 S	279.87544	Negative	120	+
51	51	1.228	Uric Acid	C5 H4 N4 O3	169.03564	Positive	300	+
52	52	1.234	S-Mercaptocysteine	C3 H7 N O2 S2	151.98453	Negative	120	+
53	53	1.234	NA	C3 H7 N O S	104.01756	Negative	120	+
54	54	1.234	NA	C8 H2 Cl N O2 S	209.94315	Negative	120	+
55	55	1.234	NA	C H2 Cl N3 O2 P2 S	215.8956	Negative	120	+
56	56	1.236	Uric Acid	C5 H4 N4 O3	167.02102	Negative	120	+
57	57	1.247	NA	C6 H7 N4 O P S	215.01611	Positive	300	+
58	58	1.247	Citric acid	C6 H8 O7	215.01615	Positive	300	+
59	59	1.252	NA	C9 H21 N3 O3 P2 S	314.0847	Positive	300	+
60	60	1.256	NA	C12 H11 N5 O3	274.09213	Positive	120	+
61	61	1.263	2-Deoxy-2,3-dehydro-N-acetylneuraminic acid	C11 H17 N O8	290.08818	Negative	120	+
62	62	1.393	N-Acetyl-L-glutamic acid	C7 H11 N O5	188.05644	Negative	720	-
63	63	1.427	NA	C10 H16 N2 O S2	243.06221	Negative	360	+
64	64	1.439	L-Norleucine	C6 H13 N O2	132.10185	Positive	30	-
65	65	1.478	3,4-Dihydroxycinnamaldehyde	C9 H8 O3	165.05461	Positive	30	-
66	66	1.483	NA	C6 H14 O6 S	213.04382	Negative	300	+
67	67	1.544	NA	C3 H2 Cl3 N3 O3 S2	295.85258	Negative	240	+
68	68	1.547	NA	C3 H7 N O3 S2	167.97941	Negative	120	+
69	69	1.547	NA	C H2 Cl N7 O S2	225.93808	Negative	120	+
70	70	1.55	L-Norleucine	C6 H13 N O2	132.10184	Positive	30	-
71	71	1.551	NA	C7 H6 O S2	168.97885	Negative	300	+
72	72	1.653	NA	C5 H6 O5 S	176.98629	Negative	120	+
73	73	1.692	apronalide	C9 H16 N2 O2	185.12828	Positive	90	+
74	74	1.808	NA	C9 H16 N2 O3	201.12331	Positive	60	+
75	75	1.82	3-Hydroxy-2,3-dihydropyrrolo[2,1-b]quinazolin-9(1H)-one	C11 H10 N2 O2	203.08553	Positive	120	+
76	76	1.865	NA	C3 H7 N O4 S2	183.97434	Negative	120	+
77	77	2.024	NA	C H2 Cl N7 O S2	225.93808	Negative	240	+
78	78	2.027	NA	C3 H7 N O3 S2	167.9794	Negative	120	+
79	79	2.03	NA	C3 H7 N O S	104.01758	Negative	240	+
80	80	2.314	apronalide	C9 H16 N2 O2	185.12847	Positive	90	+
81	81	2.67	N~6~-[(2R)-3,4-Dihydro-2H-pyrrol-2-ylcarbonyl]-L-lysine	C11 H19 N3 O3	242.14986	Positive	90	+
82	82	2.718	1,5-diazabicyclononane	C7 H14 N2	127.12287	Positive	120	+
83	83	2.757	heptaminol	C8 H19 N O	146.15392	Positive	120	+
84	84	2.792	L-(+)-Valine	C5 H11 N O2	116.07172	Negative	90	+
85	85	2.794	H-Met(O)-OH	C5 H11 N O3 S	164.03869	Negative	120	+
86	86	2.798	NA	C17 H9 N5 O7 S	426.01343	Negative	300	-
87	87	2.799	NA	C11 H15 N3 O10	384.04666	Negative	120	-
88	88	2.801	2-Oxosuberate	C8 H12 O5	187.06118	Negative	360	+
89	89	2.833	L-(+)-Valine	C5 H11 N O2	116.07172	Negative	120	+
90	90	2.839	methionine S-oxide	C5 H11 N O3 S	164.03867	Negative	120	+
91	91	2.896	NA	C8 H18 O8 S	273.06499	Negative	120	+
92	92	2.99	NA	C3 H7 N O2 S3	183.95649	Negative	120	+
93	93	3.003	[Similar to: N-Butylbenzenesulfonamide; ΔMass: -0.0694 Da]	C5 H11 N O4 S2	212.00566	Negative	120	+
94	94	3.009	NA	C6 H21 N6 O5 P S3	383.03857	Negative	300	+
95	95	3.021	NA	C3 H7 N S	88.02263	Negative	120	+
96	96	3.022	(1E)-N-Hydroxy-4-(methylsulfanyl)-1-butanimine	C5 H11 N O S	132.04885	Negative	120	+
97	97	3.028	(1E)-N-Hydroxy-4-(methylsulfanyl)-1-butanimine	C5 H11 N O S	134.06334	Positive	120	+
98	98	3.032	NA	C5 H11 N O2 S2	180.0159	Negative	120	+
99	99	3.106	2,6-Dideoxy-3-C-methyl-β-L-ribo-hexopyranose	C7 H14 O4	163.09648	Positive	120	+
100	100	3.117	Dambonitol	C8 H16 O6	231.08385	Positive	120	+
101	101	3.128	Dambonitol	C8 H16 O6	207.08737	Negative	300	+
102	102	3.152	NA	C9 H16 O7	259.0788	Positive	120	+
103	103	3.166	NA	C9 H16 O7	235.0823	Negative	120	+
104	104	3.203	N-(2-OXOOXOLAN-3-YL)HEXANAMIDE	C10 H17 N O3	200.12812	Positive	90	+
105	105	3.232	NA	C10 H22 O9 S	317.0912	Negative	120	+
106	106	3.252	NA	C10 H20 O7	275.11011	Positive	120	+
107	107	3.252	NA	C16 H29 N P2	298.18606	Positive	240	+
108	108	3.275	NA	C13 H26 O4 S2	311.1337	Positive	360	+
109	109	3.317	NA	C6 H9 Cl3 O4 P2	310.89764	Negative	120	-
110	110	3.32	Phenylglyoxylic acid	C8 H6 O3	149.0244	Negative	240	-
111	111	3.327	Diethyl sulfate	C4 H10 O4 S	153.02272	Negative	90	+
112	112	3.339	propionylcarnitine	C10 H19 N O4	218.13862	Positive	720	+
113	113	3.346	NA	C3 H7 N O4 S3	215.94639	Negative	90	+
114	114	3.375	NA	C13 H25 N5 O2	284.20674	Positive	240	+
115	115	3.376	PEG n5	C10 H22 O6	239.1484	Positive	240	+
116	116	3.387	4-(2-Aminopropoxy)-3,5-dimethylphenol	C11 H17 N O2	196.13318	Positive	120	+
117	117	3.39	Methcathinone	C10 H13 N O	196.13319	Positive	120	+
118	118	3.397	g-Butyrobetaine	C7 H15 N O2	146.11751	Positive	120	+
119	119	3.417	NA	C10 H20 O7	253.12809	Positive	120	+
120	120	3.417	NA	C13 H5 N7 P2	322.01696	Positive	300	+
121	121	3.418	NA	C13 H15 N2 O2 P3 S2	386.97261	Negative	120	+
122	122	3.424	methyl isoquinoline-3-carboxylate	C11 H9 N O2	188.07067	Positive	30	-
123	123	3.427	NA	C3 H Cl3 N O8 P3 S2	439.73391	Negative	120	+
124	124	3.428	Saccharin	C7 H5 N O3 S	181.99168	Negative	120	+
125	125	3.452	NA	C12 H26 O10 S	361.11731	Negative	120	+
126	126	3.456	3E-octenoic acid	C8 H14 O2	160.1332	Positive	90	+
127	127	3.466	NA	C11 H20 O8	279.10852	Negative	120	+
128	128	3.476	NA	C11 H20 O8	281.1231	Positive	120	+
129	129	3.527	2-methylbutyrylcarnitine	C12 H23 N O4	246.16995	Positive	90	+
130	130	3.551	NA	C4 H2 N2 O3	124.99925	Negative	120	-
131	131	3.561	NA	C4 H3 N O4	127.99895	Negative	120	-
132	132	3.563	NA	C4 H5 Cl N2 O2	146.99673	Negative	120	-
133	133	3.566	[Similar to: jwh-018-d11; ΔMass: -176.2482 Da]	C5 H5 Cl N2 O3	174.99156	Negative	120	-
134	134	3.568	NA	C3 H3 Cl N2 O	116.98613	Negative	120	-
135	135	3.632	NA	C15 H26 N4 O7 S	405.14359	Negative	300	+
136	136	3.648	NA	C6 H14 O S3	197.01404	Negative	120	+
137	137	3.648	NA	C4 H9 Cl N5 P3	253.96945	Negative	120	+
138	138	3.648	NA	C3 H9 N6 O P S5	334.91068	Negative	120	+
139	139	3.649	NA	C5 H11 N O3 S2	196.01071	Negative	120	+
140	140	3.649	NA	C3 H5 N7 O2 P2 S2	295.93603	Negative	120	+
141	141	3.649	NA	C4 H Cl2 N8 P S2	324.88182	Negative	120	+
142	142	3.656	4-phenolsulfonic acid	C6 H6 O4 S	172.9914	Negative	120	+
143	143	3.685	NA	C17 H26 O2 P2	323.13482	Negative	120	+
144	144	3.752	Leu-Gly-Pro	C13 H23 N3 O4	286.17619	Positive	360	+
145	145	3.818	NA	C10 H7 N2 P	185.02775	Negative	240	-
146	146	3.823	[Similar to: N-Butylbenzenesulfonamide; ΔMass: -0.0694 Da]	C5 H11 N O4 S2	212.00568	Negative	120	+
147	147	3.858	sec-Butyl 6-O-[(2R,3R,4R)-3,4-dihydroxy-4-(hydroxymethyl)tetrahydro-2-furanyl]-D-glucopyranoside	C15 H28 O10	367.16081	Negative	300	+
148	148	3.88	NA	C14 H25 N3 O5	316.18681	Positive	300	+
149	149	3.885	(1E)-N-Hydroxy-4-(methylsulfanyl)-1-butanimine	C5 H11 N O S	132.04889	Negative	120	+
150	150	3.885	NA	C5 H11 N O3 S2	196.01071	Negative	120	+
151	151	3.887	NA	C3 H6 Cl N7 O S2	253.96944	Negative	240	+
152	152	3.945	NA	C10 H20 N2	169.16996	Positive	90	+
153	153	4.068	NA	C7 H7 N O4 S2	231.97432	Negative	300	+
154	154	4.127	NA	C8 H10 O3 S	185.0277	Negative	60	+
155	155	4.132	NA	C8 H16 O6 S	239.05949	Negative	120	+
156	156	4.134	NA	C9 H19 N O5 S	252.0911	Negative	120	+
157	157	4.138	NA	C17 H34 N O9 P	426.18985	Negative	120	+
158	158	4.143	NA	C14 H34 N7 O2 P S2	428.20441	Positive	120	+
159	159	4.184	NA	C11 H18 O5 P2 S5	450.91682	Negative	300	+
160	160	4.185	NA	C7 H5 N O3 S2	213.96374	Negative	120	+
161	161	4.186	1,3-Benzothiazole	C7 H5 N S	134.00701	Negative	120	+
162	162	4.187	NA	C4 H4 Cl3 N2 O4 P S2	342.8345	Negative	120	+
163	163	4.19	NA	C2 H6 N2 O6 P2	214.96331	Negative	120	+
164	164	4.203	cropropamide	C13 H24 N2 O2	241.19034	Positive	90	+
165	165	4.227	N-Undecanoylglycine	C13 H25 N O3	244.19068	Positive	240	+
166	166	4.26	Tetrahydrogestrinone	C21 H28 O2	313.21224	Positive	240	+
167	167	4.274	Triacetin	C9 H14 O6	217.07161	Negative	60	+
168	168	4.286	NA	C8 H10 O3 S	185.02771	Negative	60	+
169	169	4.289	2-Methylbutyl beta-D-glucopyranoside	C11 H22 O6	273.13087	Positive	120	+
170	170	4.297	Decarbamoyl-neosaxitoxin	C9 H16 N6 O4	273.13083	Positive	120	+
171	171	4.298	NA	C11 H22 O6	249.13431	Negative	180	+
172	172	4.343	(2E)-3-(2,3-Dihydroxy-4-methoxyphenyl)acrylic acid	C10 H10 O5	209.04549	Negative	300	-
173	173	4.382	NA	C11 H22 N2	183.18564	Positive	300	+
174	174	4.412	L-(−)-methionine	C5 H11 N O2 S	150.05834	Positive	120	+
175	175	4.418	NA	C6 H8 N6 O2	195.06381	Negative	300	+
176	176	4.423	NA	C5 H11 N O4 S3	243.97764	Negative	90	+
177	177	4.423	NA	C6 H6 N3 O4 P S	245.97343	Negative	90	+
178	178	4.423	NA	C2 H2 N10 O S2	244.97709	Negative	300	+
179	179	4.454	NA	C12 H30 N9 O5 P	412.21767	Positive	120	+
180	180	4.454	NA	C22 H26 N4 O S	412.21768	Positive	120	+
181	181	4.474	4-(Hydroxymethyl)benzenesulfonic acid	C7 H8 O4 S	187.00701	Negative	120	+
182	182	4.492	NA	C12 H12 N6 S	271.07582	Negative	300	+
183	183	4.5	[Similar to: N-Butylbenzenesulfonamide; ΔMass: -0.0872 Da]	C5 H11 N O2 S3	211.98787	Negative	90	+
184	184	4.502	NA	C6 H6 N3 O2 P S	213.98368	Negative	120	+
185	185	4.537	NA	C16 H32 N O7 P	382.19729	Positive	120	+
186	186	4.539	4-Amino-DL-phenylalanine	C9 H12 N2 O2	181.09717	Positive	90	+
187	187	4.562	2-(4′-methylthio)butylmalic acid	C9 H16 O5 S	235.06453	Negative	300	+
188	188	4.565	NA	C19 H27 N7 O	370.23375	Positive	90	+
189	189	4.58	NA	C11 H28 N6 O P2 S	372.18654	Positive	120	+
190	190	4.607	NA	C14 H26 N2 O2	255.20667	Positive	90	+
191	191	4.612	NA	C9 H16 O6 S	251.05944	Negative	120	+
192	192	4.613	NP-014113	C22 H34 O3	369.2385	Positive	300	+
193	193	4.637	NA	C13 H18 N4 O5 S	341.09095	Negative	120	+
194	194	4.658	NA	C10 H22 N5 O6 P	340.13677	Positive	120	+
195	195	4.658	NA	C11 H27 N10 O2 P	363.21265	Positive	90	+
196	196	4.658	trimetozine	C14 H19 N O5	282.13362	Positive	90	+
197	197	4.658	NA	C15 H25 N O S2	300.1442	Positive	90	+
198	198	4.695	NA	C17 H25 N3 O5	352.18676	Positive	120	+
199	199	4.703	NA	C18 H31 N3 O5	370.23374	Positive	240	+
200	200	4.71	NA	C20 H32 O4 P2	416.21263	Positive	120	+
201	201	4.711	NA	C31 H35 N2 O7 P S	609.18272	Negative	300	-
202	202	4.729	NA	C11 H24 N2	185.20127	Positive	120	+
203	203	4.732	NA	C14 H33 N7 O8 P2	490.19301	Positive	120	+
204	204	4.744	3-ketocarbofuran	C12 H13 N O4	236.09172	Positive	120	+
205	205	4.748	NA	C12 H25 N3 O4 S2	340.13675	Positive	120	+
206	206	4.748	NA	C15 H17 N5 O2	300.1442	Positive	90	+
207	207	4.804	NA	C14 H26 N2 O2	255.20663	Positive	90	+
208	208	4.808	Etoglucid	C12 H22 O6	263.14882	Positive	300	+
209	209	4.815	NA	C14 H34 N7 P S2	396.21295	Positive	90	+
210	210	4.836	NA	C20 H34 N2 O5	383.25413	Positive	300	+
211	211	4.843	NA	C8 H7 N O3 S2	227.97945	Negative	120	+
212	212	4.894	Diphenylphosphinic acid	C12 H11 O2 P	219.05696	Positive	180	+
213	213	4.934	Palustrine	C17 H31 N3 O2	310.24897	Positive	120	+
214	214	4.948	NA	C14 H26 O7	307.17517	Positive	120	+
215	215	4.948	NA	C16 H33 N O7	352.23306	Positive	120	+
216	216	4.963	NA	C7 H5 N3 O4	194.02066	Negative	300	-
217	217	5.018	Dimethyl (3-oxocyclohexyl)malonate	C11 H16 O5	227.09251	Negative	300	-
218	218	5.031	NA	C10 H22 O4	207.15913	Positive	240	-
219	219	5.056	NA	C17 H26 N4 O4	368.22799	Positive	120	+
220	220	5.074	NA	C13 H10 N2	195.0917	Positive	300	+
221	221	5.103	NA	C13 H23 N6 O3 P	343.16531	Positive	120	-
222	222	5.118	NA	C18 H29 N3 O6	384.21297	Positive	300	+
223	223	5.123	3-hydroxy-1,5-diphenylpentan-1-one	C17 H18 O2	277.114	Positive	120	+
224	224	5.16	NA	C20 H34 N2 O5	383.2541	Positive	240	+
225	225	5.17	Veratramine	C27 H39 N O2	410.30133	Positive	90	+
226	226	5.181	Imagabalin	C9 H19 N O2	172.13431	Negative	120	+
227	227	5.195	NA	C9 H19 N O3 S	220.1012	Negative	120	+
228	228	5.22	NA	C25 H49 N3 O9 P2	596.28422	Negative	300	+
229	229	5.222	NA	C25 H45 N9 O2 P2 S	598.29838	Positive	300	+
230	230	5.317	NA	C9 H19 N O4 S2	268.06825	Negative	120	+
231	231	5.334	NA	C13 H13 O P	217.07765	Positive	120	+
232	232	5.34	NA	C13 H28 N2	213.23248	Positive	120	+
233	233	5.354	NA	C8 H19 N O3 S	208.10121	Negative	240	+
234	234	5.362	NA	C10 H11 N O2 S2	242.03037	Positive	300	+
235	235	5.415	NA	C23 H42 N4 O4	439.32784	Positive	120	+
236	236	5.415	NA	C9 H9 N5 O2	220.08247	Positive	120	+
237	237	5.417	NA	C12 H21 N3 O3 S2	318.09512	Negative	240	+
238	238	5.418	NA	C22 H36 N2 O5	409.2697	Positive	240	+
239	239	5.428	2-Isobutyl-4,5-dimethyl-3-thiazoline	C9 H17 N S	172.11543	Positive	120	+
240	240	5.434	EPTC	C9 H19 N O S	188.11139	Negative	120	+
241	241	5.434	8-[(Aminomethyl)sulfanyl]-6-sulfanyloctanoic acid	C9 H19 N O2 S2	236.07856	Negative	120	+
242	242	5.439	NA	C13 H26 N2	211.21648	Positive	300	+
243	243	5.453	N,N-Diisopropylethylamine (DIPEA)	C8 H19 N	130.15898	Positive	120	+
244	244	5.459	Butyl isothiocyanate	C5 H9 N S	116.05274	Positive	120	+
245	245	5.46	NA	C15 H38 N4 O6 P2 S2	495.16389	Negative	300	+
246	246	5.466	2-morpholino-1-phenyl-1-ethanol	C12 H17 N O2	190.12602	Positive	120	+
247	247	5.468	NA	C16 H42 N10 O2 S	439.32786	Positive	120	+
248	248	5.476	4,7,8-trimethoxyfuro[2,3-b]quinoline	C14 H13 N O4	282.07467	Positive	120	+
249	249	5.481	tetrahomomethionine	C9 H19 N O2 S	206.12093	Positive	120	+
250	250	5.482	Repaglinide	C27 H36 N2 O4	453.2747	Positive	120	+
251	251	5.484	Imagabalin	C9 H19 N O2	174.14894	Positive	120	+
252	252	5.485	NA	C5 H8 N9 O7 P	336.0215	Negative	120	+
253	253	5.49	trans-2-Dodecenoylcarnitine	C19 H35 N O4	342.264	Positive	90	+
254	254	5.491	NA	C28 H33 Cl N6	489.25131	Positive	120	+
255	255	5.5	NA	C9 H19 N O4 S	236.09572	Negative	120	+
256	256	5.519	NA	C12 H25 N O3	232.19071	Positive	120	+
257	257	5.539	NA	C16 H26 N4 O3	340.23308	Positive	300	+
258	258	5.621	NA	C13 H28 N2	213.23246	Positive	300	+
259	259	5.649	7-deoxyloganetin	C11 H16 O4	211.09753	Negative	240	-
260	260	5.663	Ethyldiphenylphosphine oxide	C14 H15 O P	231.09331	Positive	240	+
261	261	5.781	NA	C17 H9 O P S3	354.94725	Negative	240	+
262	262	5.784	2-Mercaptobenzothiazole	C7 H5 N S2	165.97895	Negative	120	+
263	263	5.784	NA	C2 H6 N2 O3 P2	166.9785	Negative	120	+
264	264	5.785	NA	C7 H7 N6 O2 P S3	334.96021	Positive	120	+
265	265	5.785	NA	C4 H6 Cl N3 P2 S	223.93765	Negative	120	+
266	266	5.786	NA	C2 H6 N2 O3 P2	168.99292	Positive	120	+
267	267	5.786	NA	C3 H7 N2 P S2	332.96441	Positive	120	+
268	268	5.789	2-Mercaptobenzothiazole	C7 H5 N S2	167.99308	Positive	120	+
269	269	5.794	4-heptyl-3-methyl-1H-pyrazol-5-ol	C11 H20 N2 O	197.16485	Positive	120	+
270	270	5.803	NA	C15 H28 O S2	311.14655	Positive	120	+
271	271	5.842	NA	C26 H29 P S	405.18088	Positive	120	-
272	272	5.899	2-morpholino-1-phenyl-1-ethanol	C12 H17 N O2	190.12603	Positive	120	+
273	273	5.933	NA	C15 H30 N2	239.24816	Positive	300	+
274	274	5.936	Samandarin	C19 H31 N O2	306.24282	Positive	720	+
275	275	5.95	NA	C17 H23 N O6 S2	402.104	Positive	300	+
276	276	6.001	Bis(4-amino-3-methylcyclohexyl)methane	C15 H30 N2	239.2481	Positive	300	+
277	277	6.001	NA	C20 H23 N5 O3 S2	446.13011	Positive	300	+
278	278	6.015	NA	C9 H19 P3	243.05958	Positive	360	+
279	279	6.054	NA	C19 H34 N5 P3 S2	490.15625	Positive	300	+
280	280	6.078	NA	C5 H16 N5 O5 P S3	351.99843	Negative	120	+
281	281	6.079	NA	C9 H19 N O3 S2	252.07324	Negative	120	+
282	282	6.084	NA	C14 H14 Cl N O3 S	310.032	Negative	120	+
283	283	6.101	NA	C18 H34 N2 O2	311.26917	Positive	240	+
284	284	6.126	NA	C14 H28 N2 O2	257.22232	Positive	120	+
285	285	6.133	NA	C10 H20 N2 O2 S	233.13179	Positive	240	+
286	286	6.143	NA	C14 H26 O6	313.1622	Positive	120	+
287	287	6.162	NA	C14 H16 N4 O3 S	319.08564	Negative	240	+
288	288	6.207	Dodecanedioic acid	C12 H22 O4	229.14441	Negative	240	-
289	289	6.219	3-Hydroxynonanoic acid	C9 H18 O3	173.11824	Negative	240	-
290	290	6.243	NA	C18 H19 N5 O2	338.15987	Positive	90	+
291	291	6.259	NA	C22 H36 O P2	401.21464	Positive	120	+
292	292	6.274	2-(Methylthio)benzothiazole	C8 H7 N S2	179.99477	Negative	300	+
293	293	6.278	2-(Methylthio)benzothiazole	C8 H7 N S2	182.00927	Positive	120	+
294	294	6.307	NA	C17 H41 N8 O P	405.32236	Positive	120	+
295	295	6.307	NA	C24 H40 N O P S	422.26489	Positive	120	+
296	296	6.325	NA	C9 H19 N O4 S2	268.06824	Negative	120	+
297	297	6.371	2-benzylideneindan-1-one	C16 H12 O	221.09604	Positive	240	-
298	298	6.382	NA	C21 H28 N2	309.23259	Positive	300	+
299	299	6.397	5-[(4-chlorophenyl)sulfonyl]-2-methylpyrimidin-4-amine	C11 H10 Cl N3 O2 S	284.03108	Positive	120	+
300	300	6.444	NA	C9 H19 N O3 S2	252.07328	Negative	120	+
301	301	6.485	rac-Etodolac	C17 H21 N O3	288.1594	Positive	90	+
302	302	6.499	NA	C25 H38 N6	423.32171	Positive	240	+
303	303	6.537	Triphenylphosphine oxide	C18 H15 O P	279.09256	Positive	120	+
304	304	6.566	NA	C17 H36 N2	269.29514	Positive	120	+
305	305	6.572	NA	C14 H31 N O	230.24781	Positive	300	-
306	306	6.586	2,4,5,6,7-pentamethyl-1H-benzo[d]imidazole	C12 H16 N2	189.14203	Positive	120	+
307	307	6.596	Decanoic acid	C10 H20 O2	173.15365	Positive	240	-
308	308	6.597	7-Methyl-2,6,9,12-tetraoxahexadecane	C13 H28 O4	249.20599	Positive	240	-
309	309	6.657	NA	C10 H11 N3 S2	238.04665	Positive	120	+
310	310	6.66	cuscohygrine	C13 H24 N2 O	225.19607	Positive	120	+
311	311	6.712	NA	C25 H44 N3 P3	480.28021	Positive	120	+
312	312	6.724	NA	C20 H33 N4 O3 P S	441.20941	Positive	120	+
313	313	6.724	NA	C20 H34 O9	436.25397	Positive	120	+
314	314	6.726	NA	C20 H37 N O9	436.25406	Positive	120	+
315	315	6.741	NA	C15 H34 N9 O3 P	420.25905	Positive	120	+
316	316	6.742	NA	C22 H32 O P2	397.18275	Positive	120	+
317	317	6.755	NA	C25 H44 N2 O4	437.33733	Positive	240	+
318	318	6.759	2-{2-[(2Z)-pent-2-en-1-yl]-3-{[3,4,5-trihydroxy-6-(hydroxymethyl)oxan-2-yl]oxy}cyclopentyl}acetic acid	C18 H30 O8	397.18331	Positive	120	+
319	319	6.759	NA	C18 H33 N O8	392.22793	Positive	120	+
320	320	6.762	JWH 018 N-(4,5-epoxypentyl) analog	C24 H21 N O2	356.17089	Positive	90	+
321	321	6.763	Sorbic acid	C6 H8 O2	113.0596	Positive	240	+
322	322	6.77	NA	C10 H10 N2 O S2	239.0307	Positive	120	+
323	323	6.787	NA	C16 H29 N O6	332.20688	Positive	480	+
324	324	6.799	NA	C19 H31 N5 O4	394.24349	Positive	240	+
325	325	6.814	tetrahomomethionine	C9 H19 N O2 S	206.12089	Positive	120	+
326	326	6.822	1,3,3-Trimethyl-2-oxabicyclo[2.2.2]oct-6-yl hexopyranoside	C16 H28 O7	350.21742	Positive	300	+
327	327	6.823	NA	C11 H11 N O S2	238.03545	Positive	300	+
328	328	6.823	NA	C16 H31 N O7	350.21738	Positive	300	+
329	329	6.84	NA	C14 H25 N O2	240.19579	Positive	300	+
330	330	6.885	5-Octyl-2-oxotetrahydro-3-furancarboxylic acid	C13 H22 O4	241.14453	Negative	240	-
331	331	6.887	NA	C9 H19 N O4 S3	300.04023	Negative	90	+
332	332	6.943	NA	C10 H20 N2 O S2	271.09094	Positive	120	+
333	333	7.004	NA	C27 H42 N6	451.35295	Positive	240	+
334	334	7.026	NA	C3 H5 N S	88.0214	Positive	120	+
335	335	7.026	NA	C3 H7 N O S	88.02138	Positive	120	+
336	336	7.101	NA	C11 H19 N O S2	246.09806	Positive	300	+
337	337	7.139	1-(4-methoxyphenyl)-4-phenyl-2(1H)-pyrimidinethione	C17 H14 N2 O S	295.08828	Positive	120	+
338	338	7.196	NA	C15 H34 N7 O2 P	374.24467	Negative	120	-
339	339	7.243	NA	C18 H27 N5 O3	362.2174	Positive	300	+
340	340	7.246	NA	C14 H26 N8 O3 S	387.19313	Positive	60	-
341	341	7.301	8-(Methylthio)octanenitrile	C9 H17 N S	172.11545	Positive	120	+
342	342	7.301	NA	C9 H20 N2 O S	205.13672	Positive	120	+
343	343	7.439	3-Phenyl-2,3-dihydro-1,3-benzothiazol-2-imine	C13 H10 N2 S	227.06366	Positive	120	+
344	344	7.482	NA	C17 H27 N3 O2	306.21766	Positive	120	+
345	345	7.51	NA	C23 H33 N O6 P2 S	514.15624	Positive	300	+
346	346	7.525	NA	C22 H31 N O2 S4	470.13009	Positive	120	+
347	347	7.608	NA	C9 H19 N S	174.13064	Positive	120	+
348	348	7.612	Beclometasone	C22 H29 Cl O5	409.17663	Positive	300	+
349	349	7.617	NA	C16 H17 N O S2	304.08247	Positive	300	+
350	350	7.709	NA	C16 H17 N O S2	304.08248	Positive	240	+
351	351	7.771	NA	C3 H5 N S	88.0214	Positive	120	+
352	352	7.772	NA	C24 H25 Cl N4 P2 S5	626.99246	Positive	120	+
353	353	7.865	aphylline	C15 H24 N2 O	249.1961	Positive	300	+
354	354	7.908	NA	C14 H9 N3 S2	284.03106	Positive	120	+
355	355	7.95	{4-[(1E)-1,2-Diphenyl-1-buten-1-yl]phenoxy}acetic acid	C24 H22 O3	359.16427	Positive	240	-
356	356	8.043	{4-[(1E)-1,2-Diphenyl-1-buten-1-yl]phenoxy}acetic acid	C24 H22 O3	381.14616	Positive	240	-
357	357	8.058	4-isopropenylbenzaldehyde	C10 H10 O	147.08042	Positive	120	+
358	358	8.059	NA	C24 H16 N2 O	349.13525	Positive	120	+
359	359	8.062	8-(Methylthio)octanenitrile	C9 H17 N S	172.11544	Positive	120	+
360	360	8.063	NA	C12 H24 N2 O S2	299.12225	Positive	120	+
361	361	8.113	NA	C18 H14 O3	279.10159	Positive	720	+
362	362	8.142	NA	C49 H94 N6 O7 P2	471.3402	Positive	720	+
363	363	8.158	NA	C47 H90 N6 O6 P2	449.32707	Positive	300	+
364	364	8.16	NA	C13 H15 N O S2	266.06681	Positive	720	+
365	365	8.175	NA	C43 H89 N4 O8 P S	427.31402	Positive	720	+
366	366	8.177	NA	C16 H32 N2 O2 S	317.22581	Positive	90	+
367	367	8.22	NA	C19 H46 N9 O4 P	496.34791	Positive	120	+
368	368	8.221	NA	C25 H52 O2 P2 S	496.34795	Positive	120	+
369	369	8.243	NA	C39 H62 N7 P	660.48887	Positive	720	+
370	370	8.246	19(S)-HETE	C20 H32 O3	321.24252	Positive	60	-
371	371	8.256	NA	C22 H36 O8	429.24827	Positive	120	+
372	372	8.26	NA	C34 H65 N O6 S	616.46268	Positive	120	+
373	373	8.274	NA	C18 H29 N3 O3	336.22824	Positive	120	+
374	374	8.276	NA	C24 H40 N4 O4	449.31209	Positive	120	+
375	375	8.276	NA	C29 H54 N4 O6	572.43659	Positive	120	+
376	376	8.292	NA	C23 H54 N6 O2 S2	528.41049	Positive	120	+
377	377	8.295	NA	C19 H43 Cl N4 S4	246.11108	Positive	120	+
378	378	8.295	NA	C24 H49 N O8	480.35294	Positive	120	+
379	379	8.296	NA	C14 H26 O6	291.18023	Positive	120	+
380	380	8.296	Geranyl glucoside	C16 H28 O6	317.19584	Positive	120	+
381	381	8.296	NA	C26 H44 O P2	435.29508	Positive	120	+
382	382	8.296	NA	C6 H12 N8 O3	245.11086	Positive	180	+
383	383	8.296	NA	C9 H21 N8 P	273.16968	Positive	120	+
384	384	8.3	METHOXYPHENANTHRENE	C15 H12 O	209.09603	Positive	240	-
385	385	8.301	NA	C25 H49 N5 O4	484.38422	Positive	120	+
386	386	8.306	NA	C27 H51 N2 P S	467.35781	Positive	720	+
387	387	8.336	NA	C18 H38 O5	335.27928	Positive	120	+
388	388	8.356	NA	C20 H38 O7	413.25097	Positive	120	+
389	389	8.383	Camelinin	C12 H23 N O S2	262.12938	Positive	300	+
390	390	8.446	NA	C24 H40 N4 O4	449.31211	Positive	120	+
391	391	8.577	(17β)-17-Hydroxyestra-1,3,5(10)-trien-3-yl D-glucopyranosiduronic acid	C24 H32 O8	449.21696	Positive	120	+
392	392	8.714	1-[5-Methyl-1-(2,3,4-trichlorophenyl)-1H-pyrazol-4-yl]ethan-1-one	C12 H9 Cl3 N2 O	302.98794	Positive	120	+
393	393	8.714	NA	C14 H8 N2 S3	300.99143	Positive	120	+
394	394	8.715	NA	C5 H12 N5 O2 P S3	301.99556	Positive	120	+
395	395	8.74	NA	C23 H55 N7 O7	542.42603	Positive	120	+
396	396	8.831	NA	C24 H22	311.17946	Positive	240	-
397	397	8.997	NA	C44 H94 N5 O9 P3	465.82044	Positive	300	+
398	398	9.02	NA	C40 H81 N10 O6 P3	446.28496	Positive	300	+
399	399	9.042	NA	C46 H83 N O10 S	421.79426	Positive	300	+
400	400	9.83	NA	C10 H17 N O S2	232.08262	Positive	120	+
401	401	9.83	NA	C18 H36 N2 O S2	361.23458	Positive	120	+
402	402	9.831	2-Isobutyl-4,5-dimethyl-3-thiazoline	C9 H17 N S	172.11557	Positive	120	+
403	403	9.94	NA	C17 H24 N2 O S3	369.11285	Positive	120	+
404	404	10.139	2-Isobutyl-4,5-dimethyl-3-thiazoline	C9 H17 N S	172.11556	Positive	120	+
405	405	10.311	NA	C10 H17 N S4	280.03192	Positive	300	+
406	406	10.313	2-Isobutyl-4,5-dimethyl-3-thiazoline	C9 H17 N S	172.11555	Positive	120	+
407	407	10.399	NA	C9 H17 N S3	236.05935	Positive	300	+
408	408	10.732	NA	C11 H13 N O P2 S	270.02728	Positive	300	+
409	409	10.734	1-{[5-(4-chlorophenyl)-4H-1,2,4-triazol-3-yl]thio}acetone	C11 H10 Cl N3 O S	268.03106	Positive	360	+
410	410	10.734	2-Isobutyl-4,5-dimethyl-3-thiazoline	C9 H17 N S	172.11554	Positive	300	+
411	411	10.738	NA	C9 H17 N S3	236.05972	Positive	360	+
412	412	10.742	NA	C4 H10 N6 O4 P2	269.03116	Positive	720	+
413	413	10.746	NA	C18 H21 Cl2 N6 O5 P	503.07755	Positive	300	+
414	414	10.793	NA	C6 H9 N3	124.08681	Positive	240	-
415	415	11.093	NA	C9 H17 N S5	300.00396	Positive	300	+
416	416	11.095	NA	C10 H12 N3 P S2	270.02752	Positive	300	+
417	417	11.095	NA	C9 H17 N S4	268.03112	Positive	300	+
418	418	11.096	NA	C9 H17 N S4	268.03202	Positive	300	+
419	419	11.54	NA	C11 H4 Cl N7 P2	331.97539	Positive	300	+
420	420	12.32	NA	C7 H10 Cl N3 O6 S3	363.94818	Positive	300	+
