# Supplementary material for: Hepatocellular Metabolic Profile: Understanding Post-Thawing Metabolic Shift in Primary Hepatocytes In Vitro
Source: Cells. 2025 May 29;14(11):803. doi: 10.3390/cells14110803 (PMC12154394; doi:10.3390/cells14110803)
Supplement: Supplementary file 1 [file cells-14-00803-s001.zip › Table S2.csv]

Table S2: Table reporting metadata for all features assigned a molecular formula and determined by TITAN to be changing over time in exposed samples.
	Feature identifier	RT [min]	Tentative Name	Formula	m/z	Ion mode	Change point [min]	Direction
1	1	0.736	NA	C H3 N2 O P3	152.953	Positive	90	+
2	2	0.753	NA	C2 H3 Br N4 O2 S2	256.88128	Negative	90	+
3	3	0.756	NA	C7 H2 Cl2 O7	266.91007	Negative	90	+
4	4	0.758	NA	C4 H2 O10 P2	270.90582	Negative	90	+
5	5	0.761	NA	C4 H5 Cl N4 O6 S3	334.89758	Negative	90	+
6	6	0.762	NA	C5 H3 N4 O6 P3 S	338.89296	Negative	90	+
7	7	0.764	NA	C5 H2 N2 O16 P2	406.88037	Negative	90	+
8	8	0.764	NA	C10 H5 O16 P S2	474.86783	Negative	90	+
9	9	0.765	NA	C6 H7 Cl N6 O3 P2 S3	402.88478	Negative	90	+
10	10	0.765	NA	C10 H15 Cl2 N2 O3 P S5	470.87227	Negative	90	+
11	11	0.767	NA	C9 H11 Cl2 N8 O3 P S5	538.85997	Negative	90	+
12	12	0.769	NA	C4 H4 Cl2 N2 P2 S	244.90107	Positive	90	+
13	13	0.769	NA	C12 H8 Cl2 N6 O11 P2 S2	606.84745	Negative	90	+
14	14	0.769	NA	C7 H3 N8 O18 P3 S	610.84285	Negative	90	+
15	15	0.77	NA	C7 H3 Cl3 N2 O8 S	380.87601	Positive	90	+
16	16	0.771	NA	C8 H3 Cl2 O5 P S	312.88857	Positive	90	+
17	17	0.771	NA	C8 H3 O10 P3 S	384.87157	Positive	90	+
18	18	0.771	NA	C24 H3 Cl2 N2 O14 P S	674.83461	Negative	360	+
19	19	0.773	NA	C4 H2 N2 O7 P2 S2	316.88431	Positive	90	+
20	20	0.774	NA	C4 H4 Cl3 O8 P S	380.87601	Positive	90	+
21	21	0.775	NA	C6 H13 Cl2 N4 O P3 S4	448.86331	Positive	90	+
22	22	0.776	NA	C6 H3 N2 O14 P3 S	452.85883	Positive	90	+
23	23	0.777	NA	C12 H9 Cl2 N4 O3 P3 S3	516.85064	Positive	90	+
24	24	0.78	NA	C6 H5 Cl3 N6 O16 P2	584.83794	Positive	90	+
25	25	0.783	NA	C14 H17 Cl3 N2 O7 P2 S5	652.82526	Positive	90	+
26	26	0.829	NA	C8 H20 N2 O	161.16486	Positive	90	+
27	27	0.947	Diethylamine	C4 H11 N	74.0965	Positive	360	-
28	28	1.169	(2S)-3-Methyl-2-({[(3S,4S,5R)-2,3,4-trihydroxy-5-(hydroxymethyl)tetrahydro-2-furanyl]methyl}amino)butanoic acid (non-preferred name)	C11 H21 N O7	278.1245	Negative	90	+
29	29	1.17	NA	C8 H2 Cl N O3	193.96595	Negative	90	+
30	30	1.175	3-Sulfino-L-alanine	C3 H7 N O4 S	152.00228	Negative	90	+
31	31	1.176	NA	C H2 Cl N7 O2 S	209.96089	Negative	90	+
32	32	1.176	NA	C H3 Cl2 N4 O3 P3	280.87321	Negative	90	+
33	33	1.176	NA	C3 H2 Cl3 N3 O4 S	279.87544	Negative	90	+
34	34	1.234	NA	C8 H2 Cl N O2 S	209.94315	Negative	90	+
35	35	1.234	NA	C H2 Cl N3 O2 P2 S	215.8956	Negative	90	+
36	36	1.247	NA	C6 H7 N4 O P S	215.01611	Positive	90	+
37	37	1.247	Citric acid	C6 H8 O7	215.01615	Positive	90	+
38	38	1.252	NA	C9 H21 N3 O3 P2 S	314.0847	Positive	90	+
39	39	1.256	NA	C12 H11 N5 O3	274.09213	Positive	90	+
40	40	1.259	NA	C3 H2 Cl2 N8 S2	282.91612	Negative	360	+
41	41	1.263	2-Deoxy-2,3-dehydro-N-acetylneuraminic acid	C11 H17 N O8	290.08818	Negative	90	+
42	42	1.285	11-Aminoundecanoic acid	C11 H23 N O2	202.18009	Positive	90	+
43	43	1.304	NA	C3 H N7 O2 P2	227.96056	Negative	90	+
44	44	1.427	NA	C10 H16 N2 O S2	243.06221	Negative	360	+
45	45	1.484	NA	C3 H2 Cl3 N3 O2 P2	277.86081	Negative	60	-
46	46	1.485	Succinic acid	C4 H6 O4	117.01935	Negative	300	-
47	47	1.544	NA	C3 H2 Cl3 N3 O3 S2	295.85258	Negative	90	+
48	48	1.547	NA	C H2 Cl N7 O S2	225.93808	Negative	90	+
49	49	2.178	p-sulfobenzoic acid	C7 H6 O5 S	200.98631	Negative	90	+
50	50	2.792	L-(+)-Valine	C5 H11 N O2	116.07172	Negative	90	+
51	51	2.819	NA	C12 H11 N S2	232.02605	Negative	90	+
52	52	2.82	NA	C3 H7 Cl N6 O3 P2 S	302.93841	Negative	240	+
53	53	3.003	[Similar to: N-Butylbenzenesulfonamide; ΔMass: -0.0694 Da]	C5 H11 N O4 S2	212.00566	Negative	240	+
54	54	3.028	(1E)-N-Hydroxy-4-(methylsulfanyl)-1-butanimine	C5 H11 N O S	134.06334	Positive	90	+
55	55	3.032	NA	C5 H11 N O2 S2	180.0159	Negative	90	+
56	56	3.034	NA	C8 H16 N8 O2 S4	383.02083	Negative	90	+
57	57	3.152	NA	C9 H16 O7	259.0788	Positive	90	+
58	58	3.193	2-Oxosuberate	C8 H12 O5	187.06118	Negative	360	+
59	59	3.204	L-γ-Glutamyl-L-leucine	C11 H20 N2 O5	261.14444	Positive	90	+
60	60	3.252	NA	C10 H20 O7	275.11011	Positive	90	+
61	61	3.252	NA	C16 H29 N P2	298.18606	Positive	90	+
62	62	3.32	Phenylglyoxylic acid	C8 H6 O3	149.0244	Negative	240	-
63	63	3.387	4-(2-Aminopropoxy)-3,5-dimethylphenol	C11 H17 N O2	196.13318	Positive	90	+
64	64	3.39	Methcathinone	C10 H13 N O	196.13319	Positive	90	+
65	65	3.4	4-(2-Hydroxyethyl)phenyl hydrogen sulfate	C8 H10 O5 S	217.01758	Negative	300	-
66	66	3.417	NA	C13 H5 N7 P2	322.01696	Positive	90	+
67	67	3.427	NA	C3 H Cl3 N O8 P3 S2	439.73391	Negative	90	+
68	68	3.465	NA	C13 H27 N O8	326.18101	Positive	90	+
69	69	3.561	NA	C4 H3 N O4	127.99895	Negative	60	-
70	70	3.648	NA	C6 H14 O S3	197.01404	Negative	90	+
71	71	3.648	NA	C4 H9 Cl N5 P3	253.96945	Negative	90	+
72	72	3.648	NA	C3 H9 N6 O P S5	334.91068	Negative	90	+
73	73	3.649	NA	C5 H11 N O3 S2	196.01071	Negative	90	+
74	74	3.649	NA	C4 H Cl2 N8 P S2	324.88182	Negative	90	+
75	75	3.759	NA	C3 H7 N O4 S3	215.9464	Negative	90	+
76	76	3.841	NA	C6 H5 N3 O5	198.0156	Negative	300	-
77	77	4.02	NA	C10 H18 N10 O2	311.17013	Positive	90	+
78	78	4.027	NA	C18 H30 N5 O5 P	426.1899	Negative	360	+
79	79	4.138	NA	C17 H34 N O9 P	426.18985	Negative	90	+
80	80	4.143	NA	C14 H34 N7 O2 P S2	428.20441	Positive	90	+
81	81	4.187	NA	C4 H4 Cl3 N2 O4 P S2	342.8345	Negative	90	+
82	82	4.364	NA	C5 H12 N2 O S	149.07432	Positive	90	+
83	83	4.412	L-(−)-methionine	C5 H11 N O2 S	150.05834	Positive	90	+
84	84	4.454	NA	C12 H30 N9 O5 P	412.21767	Positive	90	+
85	85	4.454	NA	C22 H26 N4 O S	412.21768	Positive	90	+
86	86	4.474	4-(Hydroxymethyl)benzenesulfonic acid	C7 H8 O4 S	187.00701	Negative	90	+
87	87	4.58	NA	C11 H28 N6 O P2 S	372.18654	Positive	90	+
88	88	4.612	NA	C9 H16 O6 S	251.05944	Negative	90	+
89	89	4.71	NA	C20 H32 O4 P2	416.21263	Positive	90	+
90	90	4.729	NA	C11 H24 N2	185.20127	Positive	90	+
91	91	4.836	beloxamide	C18 H21 N O2	284.16453	Positive	600	-
92	92	4.948	NA	C14 H26 O7	307.17517	Positive	90	+
93	93	4.948	NA	C16 H33 N O7	352.23306	Positive	90	+
94	94	5.031	NA	C10 H22 O4	207.15913	Positive	240	-
95	95	5.056	NA	C17 H26 N4 O4	368.22799	Positive	90	+
96	96	5.103	NA	C17 H24 N2 O6	353.1708	Positive	300	-
97	97	5.157	Ethyl 3-(benzoyloxy)-8-methyl-8-azabicyclo[3.2.1]octane-2-carboxylate	C18 H23 N O4	318.17006	Positive	300	-
98	98	5.172	NA	C19 H22 N6 O2	367.18646	Positive	300	-
99	99	5.181	Imagabalin	C9 H19 N O2	172.13431	Negative	90	+
100	100	5.195	NA	C9 H19 N O3 S	220.1012	Negative	90	+
101	101	5.222	NA	C25 H45 N9 O2 P2 S	598.29838	Positive	90	+
102	102	5.317	NA	C9 H19 N O4 S2	268.06825	Negative	240	+
103	103	5.334	NA	C13 H13 O P	217.07765	Positive	90	+
104	104	5.34	NA	C13 H28 N2	213.23248	Positive	90	+
105	105	5.4	NA	C19 H33 O2 P	325.22753	Positive	90	+
106	106	5.415	NA	C9 H9 N5 O2	220.08247	Positive	90	+
107	107	5.428	2-Isobutyl-4,5-dimethyl-3-thiazoline	C9 H17 N S	172.11543	Positive	90	+
108	108	5.459	Butyl isothiocyanate	C5 H9 N S	116.05274	Positive	90	+
109	109	5.466	2-morpholino-1-phenyl-1-ethanol	C12 H17 N O2	190.12602	Positive	90	+
110	110	5.476	4,7,8-trimethoxyfuro[2,3-b]quinoline	C14 H13 N O4	282.07467	Positive	90	+
111	111	5.479	NA	C20 H36 N2 O8 S2	495.18155	Negative	90	+
112	112	5.481	tetrahomomethionine	C9 H19 N O2 S	206.12093	Positive	90	+
113	113	5.482	Repaglinide	C27 H36 N2 O4	453.2747	Positive	90	+
114	114	5.484	Imagabalin	C9 H19 N O2	174.14894	Positive	90	+
115	115	5.485	NA	C5 H8 N9 O7 P	336.0215	Negative	90	+
116	116	5.491	NA	C28 H33 Cl N6	489.25131	Positive	90	+
117	117	5.5	NA	C9 H19 N O4 S	236.09572	Negative	90	+
118	118	5.519	NA	C12 H25 N O3	232.19071	Positive	90	+
119	119	5.541	Benzothiazole	C7 H5 N S	136.02154	Positive	240	-
120	120	5.621	NA	C13 H28 N2	213.23246	Positive	90	+
121	121	5.649	7-deoxyloganetin	C11 H16 O4	211.09753	Negative	240	-
122	122	5.662	NA	C24 H25 N O3	376.19076	Positive	300	-
123	123	5.785	NA	C7 H7 N6 O2 P S3	334.96021	Positive	90	+
124	124	5.785	NA	C4 H6 Cl N3 P2 S	223.93765	Negative	90	+
125	125	5.786	NA	C2 H6 N2 O3 P2	168.99292	Positive	90	+
126	126	5.786	NA	C3 H7 N2 P S2	332.96441	Positive	90	+
127	127	5.794	4-heptyl-3-methyl-1H-pyrazol-5-ol	C11 H20 N2 O	197.16485	Positive	90	+
128	128	5.808	NA	C17 H11 N2 O2 P	305.04888	Negative	90	-
129	129	5.842	NA	C26 H29 P S	405.18088	Positive	300	-
130	130	5.875	3-Hydroxynonanoic acid	C9 H18 O3	173.11824	Negative	300	-
131	131	5.929	glutethimide	C13 H15 N O2	250.14371	Positive	360	-
132	132	5.931	NA	C12 H13 N7 O	272.12572	Positive	360	-
133	133	5.933	NA	C15 H30 N2	239.24816	Positive	90	+
134	134	5.972	(Z)-Norendoxifen	C24 H25 N O2	360.19588	Positive	180	-
135	135	6.001	NA	C20 H23 N5 O3 S2	446.13011	Positive	90	+
136	136	6.054	NA	C19 H34 N5 P3 S2	490.15625	Positive	90	+
137	137	6.084	NA	C14 H14 Cl N O3 S	310.032	Negative	90	+
138	138	6.143	NA	C14 H26 O6	313.1622	Positive	90	+
139	139	6.219	3-Hydroxynonanoic acid	C9 H18 O3	173.11824	Negative	600	-
140	140	6.259	NA	C22 H36 O P2	401.21464	Positive	90	+
141	141	6.307	NA	C17 H41 N8 O P	405.32236	Positive	90	+
142	142	6.397	5-[(4-chlorophenyl)sulfonyl]-2-methylpyrimidin-4-amine	C11 H10 Cl N3 O2 S	284.03108	Positive	90	+
143	143	6.444	NA	C9 H19 N O3 S2	252.07328	Negative	90	+
144	144	6.468	Imagabalin	C9 H19 N O2	174.14891	Positive	90	+
145	145	6.566	NA	C17 H36 N2	269.29514	Positive	90	+
146	146	6.596	Decanoic acid	C10 H20 O2	173.15365	Positive	240	-
147	147	6.597	7-Methyl-2,6,9,12-tetraoxahexadecane	C13 H28 O4	249.20599	Positive	240	-
148	148	6.657	NA	C10 H11 N3 S2	238.04665	Positive	90	+
149	149	6.66	cuscohygrine	C13 H24 N2 O	225.19607	Positive	90	+
150	150	6.712	NA	C25 H44 N3 P3	480.28021	Positive	90	+
151	151	6.724	NA	C20 H33 N4 O3 P S	441.20941	Positive	90	+
152	152	6.724	NA	C20 H34 O9	436.25397	Positive	90	+
153	153	6.726	NA	C20 H37 N O9	436.25406	Positive	90	+
154	154	6.741	NA	C15 H34 N9 O3 P	420.25905	Positive	90	+
155	155	6.742	NA	C22 H32 O P2	397.18275	Positive	90	+
156	156	6.759	2-{2-[(2Z)-pent-2-en-1-yl]-3-{[3,4,5-trihydroxy-6-(hydroxymethyl)oxan-2-yl]oxy}cyclopentyl}acetic acid	C18 H30 O8	397.18331	Positive	90	+
157	157	6.759	NA	C18 H33 N O8	392.22793	Positive	90	+
158	158	6.763	Sorbic acid	C6 H8 O2	113.0596	Positive	90	+
159	159	6.77	NA	C10 H10 N2 O S2	239.0307	Positive	90	+
160	160	6.799	NA	C19 H31 N5 O4	394.24349	Positive	90	+
161	161	6.809	Butyl isothiocyanate	C5 H9 N S	116.05274	Positive	45	-
162	162	6.811	NA	C9 H15 Br O2 S2	298.97659	Positive	90	+
163	163	6.814	tetrahomomethionine	C9 H19 N O2 S	206.12089	Positive	90	+
164	164	6.885	5-Octyl-2-oxotetrahydro-3-furancarboxylic acid	C13 H22 O4	241.14453	Negative	240	-
165	165	6.943	NA	C10 H20 N2 O S2	271.09094	Positive	90	+
166	166	7.026	NA	C3 H5 N S	88.0214	Positive	90	+
167	167	7.026	NA	C3 H7 N O S	88.02138	Positive	90	+
168	168	7.195	NA	C10 H10 N2 S3	255.00784	Positive	90	+
169	169	7.301	8-(Methylthio)octanenitrile	C9 H17 N S	172.11545	Positive	90	+
170	170	7.301	NA	C9 H20 N2 O S	205.13672	Positive	90	+
171	171	7.439	3-Phenyl-2,3-dihydro-1,3-benzothiazol-2-imine	C13 H10 N2 S	227.06366	Positive	90	+
172	172	7.482	NA	C17 H27 N3 O2	306.21766	Positive	90	+
173	173	7.709	NA	C16 H17 N O S2	304.08248	Positive	90	+
174	174	7.749	Methoxybrassinin	C12 H14 N2 O S2	267.06202	Positive	90	+
175	175	7.771	NA	C3 H5 N S	88.0214	Positive	90	+
176	176	7.772	NA	C24 H25 Cl N4 P2 S5	626.99246	Positive	90	+
177	177	8.023	2,3,4'-Trimethoxychalcone	C18 H18 O4	299.12226	Positive	90	+
178	178	8.055	NA	C22 H8 Cl2 N10 O9	626.99247	Positive	90	+
179	179	8.055	Butyl isothiocyanate	C5 H9 N S	116.05274	Positive	90	+
180	180	8.063	NA	C12 H24 N2 O S2	299.12225	Positive	90	+
181	181	8.158	NA	C47 H90 N6 O6 P2	449.32707	Positive	90	+
182	182	8.22	NA	C19 H46 N9 O4 P	496.34791	Positive	90	+
183	183	8.221	NA	C25 H52 O2 P2 S	496.34795	Positive	90	+
184	184	8.295	NA	C19 H43 Cl N4 S4	246.11108	Positive	90	+
185	185	8.295	NA	C24 H49 N O8	480.35294	Positive	90	+
186	186	8.296	Geranyl glucoside	C16 H28 O6	317.19584	Positive	90	+
187	187	8.296	NA	C26 H44 O P2	435.29508	Positive	90	+
188	188	8.296	NA	C6 H12 N8 O3	245.11086	Positive	90	+
189	189	8.3	METHOXYPHENANTHRENE	C15 H12 O	209.09603	Positive	360	-
190	190	8.356	NA	C20 H38 O7	413.25097	Positive	90	+
191	191	8.532	2-Isobutyl-4,5-dimethyl-3-thiazoline	C9 H17 N S	172.11545	Positive	90	+
192	192	8.532	EPTC	C9 H19 N O S	172.11541	Positive	90	+
193	193	8.534	NA	C33 H43 Br S4	647.14897	Positive	90	+
194	194	8.76	NA	C26 H51 N5 O4	498.39989	Positive	90	+
195	195	8.831	NA	C24 H22	311.17946	Positive	180	-
196	196	9.831	2-Isobutyl-4,5-dimethyl-3-thiazoline	C9 H17 N S	172.11557	Positive	90	+
197	197	9.852	[(3S,3aR,5aR,7Z,11E,14aR,14bR)-3-Isopropenyl-5a,12,14b-trimethyl-1,2,3,3a,4,5,5a,6,9,10,13,14,14a,14b-tetradecahydrocycloundeca[e]inden-8-yl]methanol	C25 H40 O	357.31561	Positive	90	+
198	198	9.94	NA	C17 H24 N2 O S3	369.11285	Positive	90	+
199	199	10.053	Butyl isothiocyanate	C5 H9 N S	116.05282	Positive	90	+
200	200	10.053	2-Isobutyl-4,5-dimethyl-3-thiazoline	C9 H17 N S	172.11536	Positive	240	+
201	201	10.054	N-Hydroxy-8-(methylsulfanyl)octanethioamide	C9 H19 N O S2	222.09828	Positive	90	+
202	202	10.055	NA	C18 H34 N2 S3	188.10171	Positive	90	+
203	203	10.058	NA	C9 H17 N S3	236.05979	Positive	90	+
204	204	10.311	NA	C10 H17 N S4	280.03192	Positive	90	+
205	205	10.311	NA	C14 H26 N2 S4	351.1056	Positive	90	+
206	206	10.313	2-Isobutyl-4,5-dimethyl-3-thiazoline	C9 H17 N S	172.11555	Positive	90	+
207	207	10.746	NA	C18 H21 Cl2 N6 O5 P	503.07755	Positive	90	+
208	208	12.719	NA	C15 H26 N4 S	293.1792	Negative	360	-
